# Supplementary material for: Sleep Characteristics in Dogs; Effect on Caregiver-Reported Problem Behaviours
Source: Animals (Basel). 2022 Jul 8;12(14):1753. doi: 10.3390/ani12141753 (PMC9312228; doi:10.3390/ani12141753)
Supplement: Supplementary file 1 [file animals-12-01753-s001.zip]

Archive with 1 entries (1 files):
- animals-1759246-supplementary.pdf
